# Supplementary material for: Compounds with Distinct Targets Present Diverse Antimicrobial and Antibiofilm Efficacy against Candida albicans and Streptococcus mutans, and Combinations of Compounds Potentiate Their Effect
Source: J Fungi (Basel). 2021 Apr 28;7(5):340. doi: 10.3390/jof7050340 (PMC8146248; doi:10.3390/jof7050340)
Supplement: Supplementary file 1 [file jof-07-00340-s001.zip]

Archive with 1 entries (1 files):
- jof-1187236-supplementary.pdf
